# Supplementary material for: Evaluation of Biofilm Production and Antifungal Susceptibility to Fluconazole in Clinical Isolates of Candida spp. in Both Planktonic and Biofilm Form
Source: Microorganisms. 2024 Jan 12;12(1):153. doi: 10.3390/microorganisms12010153 (PMC10820201; doi:10.3390/microorganisms12010153)
Supplement: Supplementary file 1 [file microorganisms-12-00153-s001.zip]

Archive with 1 entries (1 files):
- microorganisms-2803075-supplementary.pdf
